# Supplementary material for: MicroRNA-29a Mitigates Osteoblast Senescence and Counteracts Bone Loss through Oxidation Resistance-1 Control of FoxO3 Methylation
Source: Antioxidants (Basel). 2021 Aug 4;10(8):1248. doi: 10.3390/antiox10081248 (PMC8389244; doi:10.3390/antiox10081248)
Supplement: Supplementary file 1 [file antioxidants-10-01248-s001.zip]

Archive with 1 entries (1 files):
- antioxidants-1325257-supplementary.pdf
